# Supplementary material for: Generating Embryonic Stem Cells from the Inbred Mouse Strain DBA/2J, a Model of Glaucoma and Other Complex Diseases
Source: PLoS One. 2012 Nov 27;7(11):e50081. doi: 10.1371/journal.pone.0050081 (PMC3507949; doi:10.1371/journal.pone.0050081)
Supplement: Table S1 — Additional chimerism and germ line data transmission data, including laser assisted microinjection data. (XLSX) [file pone.0050081.s001.xlsx]

## Sheet: Sheet1
ES cells	Strain			Development			Chimeras					Coat contribution (Males)				Fertility		Germline transmission
Cell line name	ES cells	host 8 cell	host blastocyst	# embryos transfer'd	Born		All Chimeras		Male		# Female	1	≥80%	80-40%	<40%	# Setup	# Bred	# chim. w/GLT	%	Rates
					#	%	#	%	#	%										1	>50%	50-10%	<10%
AC203	DBA/2J		B6/J	70	19	0.271429	3	0.157895	2	0.666667	1	0	0	1	1	2	2	2	1	2	0	0	0
AC203	DBA/2J	B6/J, laser		103	18	0.174757	8	0.444444	7	0.875	1	4	0	0	3	7	4	3	0.428571	3	0	0	0
AC216	DBA/2J		B6/J	50	13	0.26	5	0.384615	5	1	0	0	0	1	4	5	2	1	0.2	1	0	0	0
AC216	DBA/2J	B6/J, laser		50	9	0.18	1	0.111111	1	1	0	1	0	0	0	1	1	1	1	1	0	0	0
AC173	DBA/2J		B6/J	111	37	0.333333	22	0.594595	15	0.681818	7	2	0	7	6	13	12	12	0.923077	11	1	0	0
AC173	DBA/2J	B6/J, laser		63	4	0.0634921	0	0	0	0	0	0	0	0	0	0	0	0	0	0	0	0	0
AC175	DBA/2J		B6/J	55	13	0.236364	6	0.461538	6	1	0	0	1	1	4	6	6	4	0.666667	4	0	0	0
AC175	DBA/2J	B6/J, laser		57	5	0.0877193	3	0.6	3	1	0	2	0	1	0	3	1	1	0.333333	1	0	0	0
Edn2-clone33	DBA/2J-Edn2		B6/J	66	15	0.227273	4	0.266667	3	0.75	1	0	0	0	3	1	1	1	1	1	0	0	0
Edn2-clone36	DBA/2J-Edn2		B6/J	83	20	0.240964	10	0.5	4	0.4	6	0	0	1	3	1	1	1	1	1	0	0	0
